# Supplementary material for: Ultrastructural Changes in Final Instar Larvae of Papilio polytes (Lepidoptera: Papilionidae) Lead to Differences in Epidermal Spreading of Water and Adjuvants
Source: Biomimetics (Basel). 2025 Apr 19;10(4):251. doi: 10.3390/biomimetics10040251 (PMC12025132; doi:10.3390/biomimetics10040251)
Supplement: Supplementary file 1 [file biomimetics-10-00251-s001.zip]

Archive with 4 entries (4 files):
- movie a1.avi
- movie a2.avi
- movie a3.avi
- movie a4.avi
